# Supplementary material for: Evaluation of a longitudinal subspecialty clinic for internal medicine residents
Source: Med Educ Online. 2021 Jul 29;26(1):1955429. doi: 10.1080/10872981.2021.1955429 (PMC8330775; doi:10.1080/10872981.2021.1955429)
Supplement: Supplemental Material [file ZMEO_A_1955429_SM4076.zip]

Archive with 3 entries (2 files):
- Supplementary/
- Supplementary/LSC Preceptor Survey_editable.docx
- Supplementary/LSC Resident Survey_editable.docx
